# Supplementary material for: Impact of Voltage Application on Degradation of Biorefractory Pharmaceuticals in an Anaerobic–Aerobic Coupled Upflow Bioelectrochemical Reactor
Source: Int J Environ Res Public Health. 2022 Nov 21;19(22):15364. doi: 10.3390/ijerph192215364 (PMC9690855; doi:10.3390/ijerph192215364)
Supplement: Supplementary file 1 [file ijerph-19-15364-s001.zip]

Archive with 1 entries (1 files):
- ijerph-1999680-supplementary.pdf
